# Supplementary material for: Integrated Volatile Compounds and Transcriptional Gene Analysis Elucidate the Deterioration Mechanism of Embryo Rice During Storage
Source: Foods. 2025 Apr 24;14(9):1482. doi: 10.3390/foods14091482 (PMC12072033; doi:10.3390/foods14091482)
Supplement: Supplementary file 1 [file foods-14-01482-s001.zip]

Archive with 1 entries (1 files):
- foods-3571104-supplementary.pdf
